# Supplementary material for: Constructing an Ensemble Model and Niche Comparison for the Management Planning of Eucalyptus Longhorned Borer Phoracantha semipunctata under Climate Change
Source: Insects. 2023 Jan 13;14(1):84. doi: 10.3390/insects14010084 (PMC9866156; doi:10.3390/insects14010084)
Supplement: Supplementary file 1 [file insects-14-00084-s001.zip]

Archive with 1 entries (1 files):
- insects-2089830-supplementary.pdf
